# Supplementary material for: Genotypic antimicrobial resistance assays for use on E. coli isolates and stool specimens
Source: PLoS One. 2019 May 10;14(5):e0216747. doi: 10.1371/journal.pone.0216747 (PMC6510447; doi:10.1371/journal.pone.0216747)
Supplement: S2 Table — (XLSX) [file pone.0216747.s002.xlsx]

## Sheet: S2_Table
S2 Table. Sumary of AMR genes of 236 bacterial isolates
ID #	Organism	Beta lactamase							AmpC					Carbapenemase							Other					Aminoglycoside	Fluoroquinolones			Macrolide	Sulfonamides	Trimethoprim	Colistin	Tetracyclines	Fosfomycin	Phenicols	Rifampicin	Truncated Porin
		CTX-M	SHV	TEM	OXA	PER	VEB	SFO	ACT	CMY	DHA	ADC	LAT	IMP	VIM	NDM	KPC	SME	NMC	SPM	LEN	MAL	PAO	OKP	OXY			gyrA	parC
AR001	Escherichia coli				OXA-1												KPC-3									aadA5,	aac(6')Ib-cr	83L (TTG), 87N(AAC)	80I (ATT), 84V (GTA)	mph(A)	sul1	dfrA17		tet(A)
AR002	Enterobacter cloacae			TEM-1A	OXA-9												KPC-3									strB,aadA1,strA,aac(6')-Ib					sul2	dfrA14						OmpF2
AR003	Klebsiella pneumoniae		SHV-12		OXA-9												KPC-3									strB,aadA1,strA,aac(6')-Ib	oqxB,oqxA				sul2	dfrA14						OmpK35
AR004	Klebsiella pneumoniae		SHV-11	TEM-1A	OXA-9												KPC-3									aadA2,aadA1,aac(6')-Ib	oqxB				sul1	dfrA12				catA1		OmpK35
AR005	Klebsiella pneumoniae		SHV-11	TEM-1A	OXA-9												KPC-2									aph(3')-Ia,aac(6')-Ib	oqxB,oqxA			mph(A)	sul1	dfrA12				catA1		OmpK35
AR006	Escherichia coli	CTX-M14		TEM-1B						CMY-2																strB,strA,aac(3)-IIa,aadA5		83L (TTG), 87N(AAC)	80I (ATC)	mph(A)	sul1,sul2	dfrA17		tet(A)		cmlA1		OmpC,OmpF
AR007	Enterobacter aerogenes
AR008	Enterobacter cloacae								ACT-15																													OmpF2,OmpC2
AR009	Enterobacter aerogenes																																					Omp36, Omp35
AR010	Klebsiella pneumoniae		SHV-1							CMY-94																	oqxA								fosA			OmpK35
AR011	Escherichia coli	CTX-M15			OXA-1																					strB,strA,aac(3)-IIa,	aac(6')Ib-cr	83L (TTG), 87N(AAC)	80I (ATC)		sul2			tet(A)
AR012	Klebsiella pneumoniae		SHV-12																							aph(4)-Ia,aac(6')-Ib	oqxB,oqxA				sul1,sul3	dfrA12				catA1,cmlA1		OmpK35
AR013	Escherichia coli	CTX-M14		TEM-1B																						aadA2,aac(3)-IId		83L (TTG)	wt	mph(A)	sul1	dfrA12		tet(A)		catA1
AR014	Escherichia coli	CTX-M15			OXA-1																					aac(3)-IIa,	aac(6')Ib-cr	83L (TTG), 87N(AAC)	80I (ATC)					tet(A)
AR015	Escherichia coli	CTX-M15		TEM-1B	OXA-1																					strB,strA,aac(3)-IId,aadA5,	aac(6')Ib-cr	83L (TTG), 87N(AAC)	80I (ATC)	mph(A)	sul1,sul2	dfrA17		tet(A),tet(B)				OmpF
AR016	Klebsiella pneumoniae																				LEN-16
AR017	Escherichia coli																											wt	wt
AR018	Enterobacter aerogenes
AR019	Escherichia coli			TEM-1B																								83L (TTG), 87N(AAC)	80I (ATC)
AR020	Escherichia coli																											83L (TTG), 87N(AAC)	80I (ATT), 84V (GTA)
AR021	Citrobacter freundii									CMY-80																	QnrB13
AR022	Citrobacter freundii									CMY-84																	QnrB38
AR023	Citrobacter freundii									CMY-80																	QnrB13
AR024	Citrobacter koseri																					MAL-1
AR025	Citrobacter koseri			TEM-1B																		MAL-1				strB,aadA2,strA,aac(3)-IId				mph(A)	sul1,sul2	dfrA12		tet(A)
AR026	Providencia stuartii																									aac(2')-Ia								tet(B)		catA3
AR027	Serratia marcescens
AR028	Klebsiella oxytoca
AR029	Proteus mirabilis																																	tet(J)
AR030	Shigella sonnei			TEM-1B																								wt	wt
AR031	Salmonella typhimurium																											wt	wt
AR032	Enterobacter cloacae			TEM-1B					ACT-16								KPC-3									strB,aac(6')-IIc,strA	QnrB2				sul1,sul2	dfrA18
AR033	Acinetobacter baumannii				OXA-94											NDM-1												81L (TTA)	84L (TTG)		sul2
AR034	Klebsiella pneumoniae		SHV-11	TEM-1B										IMP-4												aac(3)-IId	QnrB2,oqxA			mph(A)	sul1					catB3
AR035	Acinetobacter baumannii			TEM-1D	OXA-66, 72							ADC-25														strB,aph(3')-Ic,strA		81L (TTA)	84L (TTG)	mph(E),msr(E)	sul2
AR036	Acinetobacter baumannii				OXA-24, 65																					strB,strA		81L (TTA)	84L (TTG)		sul2
AR037	Acinetobacter baumannii				OXA-94											NDM-1												81L (TTA)	84L (TTG)		sul2
AR038	Enterobacter cloacae	CTX-M15		TEM-1B	OXA-9, 1				ACT-7							NDM-1										armA,aadA2,aadA1,aac(3)-IId,rmtB	QnrS1			mph(E),msr(E)		dfrA12		tet(G)				OmpC2
AR039	Klebsiella pneumoniae	CTX-M15	SHV-26		OXA-181																					strB,aadA2,strA,aac(3)-IId,	aac(6')Ib-cr				sul1,sul2	dfrA12,dfrA14		tet(A)		catA1	ARR-3	OmpK35
AR040	Klebsiella pneumoniae	CTX-M15	SHV-11		OXA-1										VIM-27											strB,aph(3')-Ia,strA,aac(3)-IIa,	oqxA, aac(6')Ib-cr			mph(A)	sul1	dfrA1		tet(A)				OmpK35
AR041	Klebsiella pneumoniae	CTX-M15	SHV-11		OXA-10					CMY-4						NDM-1										strB,armA,aac(6')-IIa,strA	oqxB,oqxA			mph(E),msr(E)	sul1,sul2	dfrA1			fosA	cmlA1	ARR-3
AR042	Klebsiella pneumoniae	CTX-M15	SHV-1	TEM-1B	OXA-10, 1																					aph(3')-Ic,aac(3)-IIa,aadA5,	oqxA,QnrS1, aac(6')Ib-cr			erm(42),mph(A)	sul1,sul2	dfrA17,dfrA14				cmlA1
AR043	Klebsiella pneumoniae		SHV-12																								oqxB,oqxA
AR044	Klebsiella pneumoniae	CTX-M15	SHV-12	TEM-1A	OXA-9, 1																					aadA1,aac(6')-Ib	oqxB,oqxA				sul2	dfrA14			fosA	catA1		OmpK35
AR045	Acinetobacter baumannii			TEM-1D	OXA-23, 69																					aph(3')-Ic,aac(3)-Ia		81L (TTA)	84L (TTG)					tet(A)		catA1
AR046	Klebsiella pneumoniae	CTX-M15	SHV-11		OXA-1										VIM-27											strB,aph(3')-Ia,strA,aac(3)-IIa,	oqxA, aac(6')Ib-cr			mph(A)	sul1	dfrA1		tet(A)				OmpK35
AR047	Klebsiella pneumoniae			TEM-1A																						aac(6')-Ib	oqxB,oqxA			mph(A)	sul1	dfrA12		tet(D)		catA1		OmpK35
AR048	Escherichia coli	CTX-M15		TEM-1B	OXA-2					CMY-6						NDM-1										strB,aph(3')-Ia,aadA2,strA,rmtC		83L (TTG), 87N(AAC)	80I (ATC)		sul1	dfrA12,dfrA29		tet(B)		catA1		OmpF
AR049	Klebsiella pneumoniae	CTX-M15		TEM-1B	OXA-1					CMY-6						NDM-1										strB,aadA2,strA,rmtC,aac(3)-IIa	oqxB,QnrB7,oqxA			mph(A)	sul1,sul2	dfrA14		tet(A)				OmpK35
AR050	Enterobacter cloacae			TEM-1A					ACT-5								KPC-4									aac(3)-Ib	QnrS1				sul1	dfrA15,dfrA14
AR051	Klebsiella ozaenae	CTX-M15	SHV-26		OXA-181																					armA,aadA2,aac(3)-IId,	aac(6')Ib-cr				sul1,sul2	dfrA12,dfrA14		tet(A)		catA1	ARR-3	OmpK35
AR052	Acinetobacter baumannii				OXA-58, 100																							81L (TTA)	wt		sul2
AR053	Enterobacter cloacae			TEM-1A	OXA-9												KPC-3									strB,aadA1,strA,aac(6')-Ib					sul2	dfrA14						OmpF2
AR054	Pseudomonas aeruginosa				OXA-50										VIM-4								PAO			strB,aadB,strA		83I (ATC)	87L (TTG)					tet(A)		catB7
AR055	Escherichia coli				OXA-1					CMY-6						NDM-1										rmtC,aac(3)-IIa,aadA5		83L (TTG), 87N(AAC)	80I (ATT), 84V (GTA)	mph(A)	sul1	dfrA17		tet(A)
AR056	Acinetobacter baumannii				OXA-23, 66																					strB,strA,aph(3')-Ic,aac(3)-IIa		81L (TTA)	84L (TTG)	mph(E),msr(E)	sul2
AR057	Morganella morganii	CTX-M15			OXA-1											NDM-1										strB,aph(3')-Ia,aadA2,strA,aac(3)-IIa,aadA5	aac(6')Ib-cr				sul1,sul2	dfrA12,dfrA17		tet(B)		catA1
AR058	Escherichia coli			TEM-52B																						strB,strA,aac(3)-IId,aadA5		83L (TTG), 87N(AAC)	80I (ATT), 84V (GTA)	mph(A)	sul1,sul2	dfrA17		tet(A)
AR059	Proteus mirabilis			TEM-1B																						aph(3')-Ic,aadB,aadA2,aadA1					sul1	dfrA1		tet(J)
AR060	Enterobacter cloacae								ACT-7
AR061	Escherichia coli			TEM-1A	OXA-9												KPC-3									strB,aadA2,aadA1,strA,aac(6')-Ib		wt	wt		sul1,sul3,sul2	dfrA12,dfrA14		tet(A)
AR062	Enterobacter aerogenes																									aadA2	QnrB6				sul1	dfrA12		tet(A)
AR063	Acinetobacter baumannii				OXA-23, 24, 65																							81L (TTA)	84L (TTG)		sul2
AR064	Pseudomonas aeruginosa				OXA-50, 56															SPM-1			PAO			aadA7		83I (ATC)	87L (TTG)		sul1					cmx,catB7
AR065	Enterobacter cloacae								ACT-15
AR066	Klebsiella pneumoniae	CTX-M15		TEM-1A	OXA-1, 9, 232																					strB,strA,aac(3)-IId,aac(6')-Ib	oqxA				sul1,sul2	dfrA1			fosA	catA1,cmlA1	ARR-3	OmpK35
AR067	Escherichia coli			TEM-1B																								83L (TTG), 87N(AAC)	80I (ATC), 84A (GCA)
AR068	Klebsiella pneumoniae	CTX-M15	SHV-11	TEM-1A	OXA-1, 9, 232											NDM-1										strB,armA,aadA2,aadA1,strA,aac(3)-Iid	oqxA, aac(6')Ib-cr			mph(E),msr(E)	sul1,sul2	dfrA1,dfrA12			fosA	catA1
AR069	Escherichia coli			TEM-1B						CMY-6						NDM-1										strA		wt	wt		sul1,sul2	dfrA8		tet(A)
AR070	Acinetobacter baumannii				OXA-58, 100																							81L (TTA)	wt		sul2
AR071	Klebsiella Oxytoca				OXA-2, 8																																	OmpK36
AR072	Enterobacter cloacae			TEM-1B
AR073	Enterobacter cloacae
AR074	Enterobacter aerogenes				OXA-48																																ARR-3
AR075	Klebsiella pneumoniae	CTX-M15	SHV-1		OXA-1, 232																						oqxA, aac(6')Ib-cr				sul1	dfrA1		tet(A)				OmpK35
AR076	Klebsiella pneumoniae		SHV-30												VIM-1											aadB,aadA2	oqxA			mph(A)	sul1	dfrA1,dfrA12
AR077	Escherichia coli																											wt	wt
AR078	Acinetobacter baumannii		SHV-5		OXA-71							ADC-25														aac(3)-IIa,aadA11		81L (TTA)	84L (TTG)	mph(E),msr(E)	sul1	dfrB1
AR079	Klebsiella pneumoniae	CTX-M14	SHV-11	TEM-1B							DHA-1															strB,aadA2,strA,aac(3)-IId,rmtB	oqxB,QnrB4,oqxA			erm(42)	sul2	dfrA12		tet(G)				OmpK35,OmpK36
AR080	Klebsiella pneumoniae			TEM-1B	OXA-1			SFO-1						IMP-4										OKP-B-2		strB,strA,aac(3)-IId,	aac(6')Ib-cr				sul1					catB3
AR081	Escherichia coli			TEM-1B						CMY-2																		83L (TTG), 87N(AAC)	80I (ATT), 84V (GTA)
AR082	Providencia rettgeri															NDM-1										aadA2					sul1	dfrA12
AR083	Acinetobacter baumannii				OXA-23, 69	PER-7										NDM-1										aph(3')-Ic,armA,strA		81L (TTA)	wt	mph(E),msr(E)	sul1,sul2	dfrA1		tet(B)		cmlA1	ARR-3
AR084	Escherichia coli			TEM-1B																						aadA5		83L (TTG), 87N(AAC)	80I (ATT), 84V (GTA)		sul1	dfrA17
AR085	Escherichia coli									CMY-2																strB,aadA1,strA		83L (TTG), 87N(AAC)	80I (ATC), 84G (GGA)		sul2	dfrA1		tet(B)				OmpF
AR086	Escherichia coli	CTX-M14		TEM-1B																						strB,strA,aac(3)-IId,aadA5		83L (TTG), 87N(AAC)	80I (ATT), 84V (GTA)	mph(A)	sul1,sul2	dfrA17		tet(A)
AR087	Klebsiella pneumoniae		SHV-12																								oqxB,oqxA							tet(A)				OmpK35
AR088	Acinetobacter baumannii				OXA-64											NDM-1										strB,strA,aac(3)-IIa		81L (TTA)	84L (TTG)		sul2			tet(B)
AR089	Escherichia coli									CMY-2																strB,strA		wt	wt		sul2			tet(B)
AR090	Pseudomonas aeruginosa				OXA-50												KPC-5						PAO			aadB,aac(6')-33		83I (ATC)	87L (TTG)	mph(E),msr(E)	sul1					catB7
AR091	Serratia marcescens																	SME-3								aac(6')-Ic
AR092	Pseudomonas aeruginosa				OXA-10, 50		VEB-1							IMP-14									PAO			aadB,aac(3)-Ic,aadA6		83I (ATC)	87L (TTG)					tet(G)		cmlA1
AR093	Enterobacter cloacae			TEM-1B	OXA-1				ACT-16								KPC-6									aac(3)-Ib,aph(3')-Ia,	aac(6')Ib-cr			mph(A)	sul1					catB3
AR094	Pseudomonas aeruginosa				OXA-50																		PAO					83I (ATC)	wt							catB7
AR095	Pseudomonas aeruginosa				OXA-50																		PAO			aph(3')-IIb		83I (ATC)	87L (TTG)
AR096	Klebsiella ozaenae		SHV-1	TEM-1A	OXA-9												KPC-3									strB,aadA2,aadA1,strA,aac(6')-Ib	oqxB,oqxA				sul1,sul2	dfrA12,dfrA14			fosA
AR097	Klebsiella pneumoniae		SHV-11	TEM-1A	OXA-9												KPC-3									strB,aadA2,aadA1,strA,aac(6')-Ib	oqxB,oqxA				sul1,sul2	dfrA12,dfrA14			fosA
AR098	Klebsiella pneumoniae			TEM-1A	OXA-9												KPC-2									aph(4)-Ia	oqxB,oqxA			mph(A)	sul1,sul3	dfrA12				catA1,cmlA1		OmpK35
AR099	Serratia marcescens																	SME-3								aac(6')-Ic
AR100	Pseudomonas aeruginosa				OXA-50										VIM-2								PAO			aac(3)-Id,aadA6		83I (ATC)	wt		sul1	dfrB5
AR101	Acinetobacter baumannii				OXA-24, 65																					strB,strA		81L (TTA)	84L (TTG)		sul2
AR102	Acinetobacter baumannii				OXA-66							ADC-25														strB,armA,strA		81L (TTA)	84L (TTG)	mph(E),msr(E)	sul1					catB8
AR103	Pseudomonas aeruginosa				OXA-50									IMP-1									PAO			strB,aadB,strA		83I (ATC)	87L (TTG)					tet(G),tet(A)		catB7
AR104	Escherichia coli			TEM-1A													KPC-4									strB,strA,aadA5		83L (TTG), 87N(AAC)	80I (ATT), 84V (GTA)	mph(A)	sul1,sul2	dfrA17,dfrA14		tet(A)
AR105	Pseudomonas aeruginosa				OXA-2, 50																		PAO			aadA1,aadA6		83I (ATC)	87W (TGG)		sul1
AR106	Klebsiella pneumoniae	CTX-M15		TEM-1A	OXA-1, 9											NDM-1										strB,armA,aadA2,strA,aac(3)-IId	oqxA			mph(E),msr(E)	sul2	dfrA1,dfrA12			fosA	cmlA1	ARR-3
AR107	Klebsiella pneumoniae	CTX-M2	SHV-83	TEM-1A	OXA-10, OXA-9																					rmtG,aac(6')-Ib					sul2				fosA	cmlA1	ARR-3	OmpK35,OmpK36
AR108	Pseudomonas aeruginosa				OXA-4, 50										VIM-2								PAO			aac(3)-Id,aadA2		83I (ATC)	87L (TTG)			dfrB5		tet(G)		cmlA1
AR109	Klebsiella pneumoniae	CTX-M15	SHV-11	TEM-1B	OXA-1																					strB,strA,	oqxB,oqxA, aac(6')Ib-cr			mph(A)	sul1,sul2	dfrA12,dfrA14		tet(D)				OmpK36
AR110	Pseudomonas aeruginosa				OXA-50										VIM-2								PAO			aac(3)-Id		83I (ATC)	87L (TTG)			dfrB5		tet(G)
AR111	Pseudomonas aeruginosa				OXA-4, 50										VIM-2								PAO			aac(3)-Id,aadA2		83I (ATC)	87L (TTG)			dfrB5		tet(G)		cmlA1
AR112	Klebsiella pneumoniae																									aph(3')-Ia,aac(6')-Ib	oqxB,oqxA			mph(A)	sul1,sul3	dfrA12				catA1,cmlA1		OmpK35,OmpK36
AR113	Klebsiella pneumoniae		SHV-11														KPC-3									aph(3')-Ia,aph(4)-Ia,aac(6')-Ib	oqxB,oqxA			mph(A)	sul1,sul3	dfrA12				catA1,cmlA1
AR114	Escherichia coli			TEM-1B													KPC-3									strB,aadB,strA		83L (TTG), 87N(AAC)	80I (ATC)		sul1,sul2	dfrA5				cmlA1		OmpK35
AR115	Klebsiella pneumoniae			TEM-1A													KPC-3									aph(3')-Ia,aph(4)-Ia	oqxB,oqxA			mph(A)	sul1,sul3	dfrA12				catA1,cmlA1		OmpF
AR116	Citrobacter freundii									CMY-76, 79							KPC-2									aadB,aac(6')-If,aadA1					sul1,sul2	dfrA1
AR117	Klebsiella pneumoniae			TEM-1A	OXA-9												KPC-3									aadB	oqxA				sul1	dfrA18,dfrA14			fosA	catB3		OmpF
AR118	Escherichia coli			TEM-1A	OXA-2					CMY-6						NDM-1										strB,strA,rmtC,aac(3)-IIa		83L (TTG), 87N(AAC)	80I (ATC)		sul1	dfrA29				catA1		OmpF
AR119	Escherichia coli	CTX-M15		TEM-1B	OXA-1, 2, 9					CMY-6						NDM-1										strB,aadA1,strA,rmtC		83L (TTG), 87N(AAC)	80I (ATC)		sul1	dfrA29				catA1		OmpK35
AR120	Klebsiella pneumoniae			TEM-1D													KPC-2									aph(3')-Ia,aadB,aadA2,aac(6')-33,aac(6')-Ib	oqxB,oqxA			mph(A)	sul1,sul2	dfrA12
AR121	Serratia marcescens																	SME-3
AR122	Serratia marcescens																	SME-3
AR123	Serratia marcescens																	SME-3
AR124	Serratia marcescens																	SME-3																				OmpK35
AR125	Klebsiella pneumoniae			TEM-1B	OXA-9												KPC-3									aph(3')-Ia,aph(4)-Ia	oqxB,oqxA			mph(A)	sul1,sul3	dfrA12				catA1,cmlA1		OmpK36
AR126	Klebsiella pneumoniae			TEM-1B	OXA-1												KPC-2										oqxA, aac(6')Ib-cr				sul1	dfrA1			fosA	catB3
AR127	Salmonella Senftenberg			TEM-1B						CMY-4						NDM-1										strB,armA,strA,aac(3)-IId		83Y (TAC), 87G(GGC)	80I (ATC)	mph(E),msr(E)	sul1							OmpF
AR128	Escherichia coli	CTX-M15			OXA-2					CMY-6						NDM-1										strB,strA,rmtC,aac(3)-IIa,aadA5		83L (TTG), 87N(AAC)	80I (ATC)	mph(A)	sul1	dfrA17,dfrA29		tet(B)		catA1		OmpK35
AR129	Klebsiella pneumoniae			TEM-1A													KPC-3									aph(3')-Ia,aadA2,aac(6')-Ib	oqxB,oqxA			mph(A)	sul1	dfrA12				catA1
AR130	Serratia marcescens																	SME-3
AR131	Serratia marcescens																	SME-3
AR132	Enterobacter cloacae group																		NMC-A																fosA
AR133	Morganella morganii																KPC-2									aadA1						dfrA1,dfrA14		tet(D)
AR134	Raoultella Ornithinolytica			TEM-1A	OXA-9												KPC-3									strB,aadA1,strA,aac(6')-Ib				ere(A)	sul1,sul2	dfrA5						OmpK35
AR135	Klebsiella pneumoniae		SHV-12	TEM-1A	OXA-9										VIM-1											aph(3')-XV,aac(3)-IIa,aac(6')-Ib	oqxA				sul1	dfrA14		tet(D)		catB2		OmpF2
AR136	Enterobacter cloacae		SHV-12	TEM-1A	OXA-9												KPC-3									strB,aadA1,strA,aac(6')-Ib					sul2	dfrA14
AR137	Escherichia coli	CTX-M15		TEM-1A	OXA-1, 9					CMY-42						NDM-6										aadA1,aac(3)-IIa,aadA5	QnrS1	83L (TTG), 87N(AAC)	80I (ATC)	mph(A)	sul1	dfrA17		tet(B)
AR138	Klebsiella pneumoniae	CTX-M15	SHV-11	TEM-1B												NDM-7										strB,aadA2,strA	oqxA			mph(A)	sul1,sul2	dfrA12,dfrA14					ARR-3
AR139	Klebsiella pneumoniae	CTX-M15	SHV-11		OXA-10					CMY-4						NDM-1										strB,armA,aac(6')-IIa,strA	oqxB,oqxA			mph(E),msr(E)	sul1,sul2	dfrA1			fosA	cmlA1	ARR-3	OmpK35
AR140	Klebsiella pneumoniae	CTX-M15	SHV-26		OXA-181																					armA,aadA2,aac(3)-IId,	aac(6')Ib-cr				sul1,sul2	dfrA12,dfrA14		tet(A)		catA1		OmpK35
AR141	Klebsiella pneumoniae	CTX-M15	SHV-26		OXA-181																					armA,aadA2,aac(3)-IId,	aac(6')Ib-cr				sul1,sul2	dfrA12,dfrA14		tet(A)				OmpK35
AR142	Klebsiella pneumoniae	CTX-M15	SHV-26		OXA-181																					armA,aadA2,aac(3)-IId,	aac(6')Ib-cr				sul1,sul2	dfrA12,dfrA14		tet(A)
AR143	Klebsiella pneumoniae	CTX-M15		TEM-1A	OXA-9					CMY-4						NDM-1										strB,armA,strA,aac(3)-IId,aac(6')-Ib	oqxA			mph(E),msr(E)	sul2	dfrA1			fosA	catA1,cmlA1	ARR-3
AR144	Kluyvera ascorbata	CTX-M124		TEM-1B													KPC-3									aadA1,aac(6')-Ib	QnrB5											OmpK35
AR145	Klebsiella pneumoniae	CTX-M15	SHV-11	TEM-1A	OXA-1, 9											NDM-1										aadA1	oqxA,QnrS1				sul1					catB3		OmpK35
AR146	Klebsiella pneumoniae	CTX-M15	SHV-11		OXA-1											NDM-1										strB,strA	QnrB7,oqxA			mph(A)	sul2	dfrA14		tet(A)
AR147	Klebsiella oxytoca																KPC-3								OXY-1-4	aph(3')-Ic,aadB					sul1	dfrA3b
AR148	Klebsiella pneumoniae	CTX-M15	SHV-11	TEM-1B	OXA-1					CMY-6						NDM-1										strB,strA,rmtC,aac(3)-IId	QnrB7,oqxA			mph(A)	sul1,sul2	dfrA14		tet(A)
AR149	Escherichia coli									CMY-42						NDM-7												83L (TTG), 87N(AAC)	80I (ATC)
AR150	Escherichia coli			TEM-1B						CMY-42						NDM-5										aadA5		83L (TTG), 87N(AAC)	80I (ATC)	mph(A)	sul1	dfrA17		tet(A)
AR151	Escherichia coli	CTX-M15	SHV-12	TEM-1B	OXA-1					CMY-42						NDM-5										aadA5,	aac(6')Ib-cr	83L (TTG), 87N(AAC)	80I (ATC)	mph(A)	sul1	dfrA17		tet(A)				OmpK35
AR152	Klebsiella pneumoniae	CTX-M15	SHV-11	TEM-1A	OXA-1, 9											NDM-1										aadA1	oqxA,QnrS1				sul1,sul2	dfrA14		tet(A)		catB3
AR153	Klebsiella pneumoniae	CTX-M15		TEM-1A	OXA-1, 9, 232											NDM-1										strB,armA,aadA2,strA,aac(3)-IId,	oqxA, aac(6')Ib-cr			mph(E),msr(E)	sul1,sul2	dfrA1,dfrA12,dfrA14			fosA	cmlA1
AR154	Enterobacter cloacae			TEM-1B					ACT-7						VIM-1											strB,aac(6')-IIc,aadB,aadA2,strA	QnrB2			mph(A)	sul1,sul2	dfrA1,dfrA12,dfrA18		tet(D)
AR155	Proteus mirabilis																KPC-6									aadA1,aadA5					sul1,sul2	dfrA1,dfrA17		tet(J)
AR156	Proteus mirabilis				OXA-10												KPC-2														sul1,sul2	dfrA1,dfrA14		tet(J),tet(D)		cmlA1		OmpF
AR157	Citrobacter species	CTX-M15		TEM-1B	OXA-9											NDM-1										armA,aadA2,aadA1,rmtC,aac(6')-Ib	QnrB34			mph(E),erm(B),msr(E)		dfrA12				catA1
AR158	Klebsiella pneumoniae	CTX-M15		TEM-1B	OXA-1											NDM-1										strB,strA,aac(3)-IId,	oqxB,oqxA, aac(6')Ib-cr				sul2	dfrA30,dfrA14		tet(B)	fosA
AR159	Proteus mirabilis															NDM-1										strB,armA,aadA2,strA				mph(E),msr(E)	sul1,sul2	dfrA1,dfrA12
AR160	Klebsiella pneumoniae		SHV-11		OXA-48																						oqxB,oqxA								fosA
AR161	Enterobacter aerogenes			TEM-1B	OXA-1			SFO-1						IMP-4												strB,strA,aac(3)-IId,	aac(6')Ib-cr				sul1					catB3
AR162	Escherichia coli	CTX-M15		TEM-1B												NDM-7										strB,strA	QnrS1	83L (TTG), 87N(AAC)	80I (ATC)	erm(B)	sul2			tet(A)
AR163	Enterobacter cloacae	CTX-M15		TEM-1B	OXA-1				ACT-7								KPC-2									strB,strA,aac(3)-IIa,	aac(6')Ib-cr				sul2	dfrA14
AR164	Enterobacter cloacae complex																		NMC-A
AR346	Escherichia coli	CTX-M1g											LAT															83L (TTG), 87N(AAC)	80I (ATC)				mcr-1	tet(A)
AR347	Klebsiella pneumoniae																KPC
AR348	Escherichia coli																											83L (TTG), 87N(AAC)	80I (ATT), 84V (GTA)
AR349	Escherichia coli	CTX-M1g, CTX-M9g																								aacC4		83L (TTG), 87Y (TAC)	80I (ATC)				mcr-1	tet(A)
AR350	Escherichia coli																											83L (TTG), 87N(AAC)	80I (ATC)				mcr-1
AR401	Salmonella Albert									CMY-2																strB, strA, aph(3')-Ic	gyrA83(M)	83Y (TAC)	wt		sul2			tet(B), tet(A)
AR402	Salmonella Cubana			TEM-1A													KPC-2									strB, strA		wt	wt		sul2	dfrA14
AR403	Salmonella Stanley			TEM-1B																						strB, strA, aadA5, aadA2, aac(3)-IId		wt	wt	mph(A),mph(E), msr€	sul1	dfrA17		tet(A)		catA2
AR404	Salmonella Heidelberg									CMY-2																		wt	wt
AR405	Salmonella Senftenberg		SHV-12	TEM-1A	OXA-9																					aac(6')-Ib,, aadA1, aadB	aac(6')Ib-cr, gyrA83(M), gyrA87(M), parC80(M)	83Y (TAC), 87G(GGC)	80I (ATC)
AR406	Salmonella Corvallis																									strA, strB	QnrS1	wt	wt		sul2			tet(A)
AR407	Salmonella Concord	CTX-M-15	SHV-12																							strB, strA, aac(6')-IIc,	QnrA1	wt	wt	ere(A)	sul1	dfrA18,		tet(D)		catA2
AR408	Salmonella Typhimurium									CMY-2																strA, strB,		wt	wt		sul2			tet(A)
AR409	Salmonella Typhimurium (ND)																											wt	wt
AR411	Campylobacter coli				OXA-61,																							wt		23S 2075G				tet(O)
AR412	Campylobacter jejuni																											wt						tet(O)
AR413	Campylobacter jejuni				OXA-61																						gyrA86(M)	86I (ATA)		23S 2075G				tet(O)
AR414	Campylobacter jejuni																										gyrA86(M)	86I (ATA)						tet(O)
AR415	Campylobacter jejuni																											wt						tet(O)
AR416	Campylobacter coli				OXA-61																						gyrA86(M)	86I (ATT)		23S 2075G				tet(O)
AR417	Campylobacter coli																									aac(6')-aph(2'')	gyrA86(M)	86I (ATT)		23S 2075G				tet(O)
AR418	Campylobacter coli				OXA-61																							wt
AR419	Campylobacter jejuni (ND)																											wt
AR420	Campylobacter coli (ND)																											wt
AR421	Shigella flexneri	CTX-M-3		TEM-1B	OXA-1																					aadA1, aac(3)-Iia, strB, strA		wt	wt	ere(A),	sul1, sul2	dfrA1, dfrA5		tet(B)		catA1
AR422	Shigella sonnei			TEM-1B																						aadA5, , strA, strB		wt	wt	mph(A)	sul2	dfrA17		tet(B)		catA1
AR423	Shigella flexneri				OXA-1																					aadA1,, aadA16	QnrB6, gyrA83(M), parC80(M), aac(6')Ib-cr	83L (TTG)	80I (ATC)		sul1	dfrA1, dfrA27		tet(B),tet(A)		catA1
AR424	Shigella flexneri			TEM-1B	OXA-1																					aadA1, aadA5		wt	wt	erm(B), mph(A)	sul1	dfrA1, dfrA17		tet(B)		catA1
AR425	Shigella flexneri (ND)																											wt	wt
AR426	Shigella sonnei (ND)																											wt	wt
AR427	Escherichia coli O157 (ND)																											83L (TTG)	wt
AR428	Escherichia coli O157 (ND)																											wt	wt
AR429	Escherichia coli O157 (ND)																											wt	wt
AR430	Escherichia coli O157 (ND)																											wt	wt
AR493	Escherichia coli																											83L (TTG), 87N(AAC)	80I (ATT)				mcr-1
AR494	Escherichia coli																											83L (TTG), 87Y (TAC)	80I (ATT)				mcr-1
AR495	Escherichia coli																											83L (TTG), 87N(AAC)	80I (ATC)				mcr-1
ARLG1098	Klebsiella pneumoniae		SHV G156D
ARLG1140	Klebsiella pneumoniae	CTX-M2 g	SHV G156D	TEM E104K						CMY-2/FOX
ARLG1160	Klebsiella pneumoniae	CTX-M2 g	SHV G238S
ARLG1166	Klebsiella pneumoniae	CTX-M2 g	SHV G238S
ARLG1169	Klebsiella pneumoniae		SHV G156D, SHV G238S, SHV E240K
ARLG1175	Escherichia coli			TEM G238S
ARLG1177	Escherichia coli			TEM E104K, TEM G238S
ARLG1178	Escherichia coli			TEM E104K
ARLG1190	Escherichia coli			TEM R164S
ARLG1256	Acinetobacter baumannii																									aphA6
ARLG1257	Acinetobacter baumannii																									aphA6
ARLG1272	Acinetobacter baumannii																									aacC1
ARLG1273	Acinetobacter baumannii																									aacC1
ARLG1483	Klebsiella pneumoniae					PER-1
ARLG1486	Klebsiella pneumoniae					PER-1
ATCC BAA196	Escherichia coli			TEM-10
ATCC BAA2326	Escherichia coli	CTX-M15
ATCC BAA2452	Escherichia coli															NDM-1
ATCC BAA2523	Escherichia coli				OXA-48
ATCC25922	Escherichia coli
ATCC35218	Escherichia coli
ATCC49532	Enterococcus faecalis
ATCC51299	Enterococcus faecalis																									ant(6), aac(6'), aph(2"")
ATCC700221	Enterococcus faecium
ATCC BAA1705	Klebsiella pneumoniae																KPC
ATCC BAA1706	Klebsiella pneumoniae
ATCC700603	Klebsiella pneumoniae		SHV-18
ATCC27853	Pseudomonas aeruginosa
ATCC2419	Staphylococcus aureus
ATCC25923	Staphylococcus aureus
ATCC29213	Staphylococcus aureus
ATCC43300	Staphylococcus aureus
ATCC14990	Staphylococcus epidermidis
ATCC15305	Staphylococcus saprophyticus
ATCC19606	Acinetobacter baumannii
