# Supplementary material for: Genotypic antimicrobial resistance assays for use on E. coli isolates and stool specimens
Source: PLoS One. 2019 May 10;14(5):e0216747. doi: 10.1371/journal.pone.0216747 (PMC6510447; doi:10.1371/journal.pone.0216747)
Supplement: S6 Table — (XLSX) [file pone.0216747.s006.xlsx]

## Sheet: Sheet1
S6 Table. Phenotypic AST results of 239 E. coli isolates
Methods	Isolates ID	Broth microdilution or disc diffusion												Broth microdilution for all isolates							Disc diffusion for all isolates
		Ampicillin	Cefazolin	Ampicillin/Sulbactam	Ceftriaxone	Ceftazidime	Cefepime	Cefoxitin	Aztreonam	Ertapenem	Ciprofloxacin	Gentamicin	Trimethoprim/Sulfamethoxazole	Imipenem	Azithromycin	Amikacin	Kanamycin	Tetracycline	Chloramphenicol	Colistin	Streptomycin
Broth microdilution	TL001	>128	>32	32/16	>16	32	>32	16	>64	≤0.25	>16	>64	>32/608	0.5	32	>256	>256	>64	>128	16	0
	TL002	>128	>32	32/16	>16	64	>32	128	>64	≤0.25	>16	64	>32/608	0.5	64	≤4	>256	>64	>128	16	12
	TL003	>128	>32	128/64	>16	32	>32	32	>64	1	>16	>64	>32/608	0.5	32	≤4	>256	>64	>128	2	0
	TL004	>128	>32	32/16	>16	32	16	8	64	≤0.25	>16	>64	>32/608	0.5	>64	≤4	>256	>64	>128	8	0
	TL005	>128	>32	64/32	>16	64	>32	16	>64	≤0.25	>16	64	>32/608	0.5	>64	≤4	16	>64	>128	2	0
	TL006	>128	>32	32/16	>16	32	16	8	>64	≤0.25	>16	64	>32/608	≤0.25	>64	≤4	>256	>64	>128	4	0
	TL007	>128	>32	32/16	>16	≤1	4	8	4	≤0.25	>16	16	>32/608	0.5	8	≤4	≤4	>64	>128	2	0
	TL008	>128	>32	32/16	>16	32	32	64	>64	0.5	>16	32	>32/608	0.5	>64	8	>256	>64	>128	16	0
	TL009	>128	>32	32/16	>16	32	>32	64	64	0.5	>16	>64	>32/608	0.5	>64	>256	>256	>64	>128	8	0
	TL010	>128	>32	32/16	>16	32	4	8	64	≤0.25	>16	32	>32/608	≤0.25	>64	≤4	>256	>64	>128	2	0
	TL011	>128	>32	64/32	>16	32	>32	16	>64	≤0.25	>16	64	>32/608	1	>64	≤4	>256	>64	>128	4	0
	TL012	>128	>32	32/16	>16	64	>32	16	>64	0.5	>16	64	>32/608	0.5	64	≤4	>256	>64	>128	2	0
	TL013	>128	>32	128/64	>16	64	>32	8	>64	≤0.25	>16	>64	>32/608	≤0.25	32	≤4	>256	>64	>128	2	0
	TL014	>128	>32	32/16	>16	32	32	16	>64	≤0.25	>16	32	>32/608	≤0.25	>64	≤4	>256	>64	>128	16	0
	TL015	>128	>32	64/32	>16	32	>32	16	64	≤0.25	>16	>64	>32/608	≤0.25	32	>256	>256	>64	>128	8	0
	TL016	>128	8	32/16	≤0.25	≤1	≤0.5	4	≤1	≤0.25	≤0.25	2	1/19	≤0.25	8	≤4	8	>64	64	2	16
	TL017	>128	>32	64/32	>16	16	32	4	64	≤0.25	0.5	32	>32/608	≤0.25	8	≤4	>256	>64	>128	4	12
	TL018	>128	>32	32/16	>16	16	16	8	64	≤0.25	≤0.25	32	>32/608	≤0.25	8	≤4	>256	>64	128	16	14
	TL019	>128	>32	32/16	>16	4	32	16	16	≤0.25	4	>64	>32/608	≤0.25	>64	≤4	>256	>64	>128	2	10
	TL020	>128	8	32/16	≤0.25	≤1	≤0.5	8	≤1	≤0.25	>16	≤1	>32/608	≤0.25	64	≤4	≤4	>64	>128	4	11
	TL021	>128	8	16/8	≤0.25	16	≤0.5	≤2	≤1	≤0.25	≤0.25	≤1	>32/608	≤0.25	64	≤4	>256	>64	64	8	0
	TL022	>128	>32	32/16	>16	16	≤0.5	128	8	≤0.25	>16	>64	>32/608	1	64	≤4	16	>64	>128	16	0
	TL023	>128	>32	16/8	>16	16	>32	16	64	≤0.25	>16	>64	>32/608	1	8	≤4	>256	>64	>128	8	0
	TL024	>128	>32	16/8	>16	≤1	32	4	4	≤0.25	0.5	64	>32/608	≤0.25	64	≤4	8	>64	8	16	15
	TL025	>128	>32	32/16	>16	16	16	8	>64	≤0.25	0.5	>64	>32/608	0.5	32	≤4	≤4	>64	64	16	0
	TL026	>128	>32	8/4	>16	8	32	≤2	32	≤0.25	1	16	>32/608	≤0.25	2	≤4	>256	>64	64	8	10
	TL027	>128	>32	16/8	>16	16	8	4	64	≤0.25	1	64	>32/608	0.5	4	≤4	8	>64	8	16	10
	TL028	>128	>32	32/16	>16	32	>32	4	64	≤0.25	1	32	>32/608	≤0.25	4	≤4	8	>64	32	16	11
	TL029	>128	>32	32/16	>16	>64	>32	4	64	≤0.25	≤0.25	64	>32/608	≤0.25	4	≤4	256	>64	>128	16	0
	TL030	>128	>32	16/8	>16	8	8	4	32	≤0.25	16	32	>32/608	≤0.25	32	≤4	256	>64	64	8	0
	TL031	>128	>32	32/16	>16	16	16	4	64	≤0.25	16	32	>32/608	0.5	8	≤4	>256	>64	>128	16	14
	TL032	>128	>32	64/32	>16	16	16	4	64	≤0.25	0.5	64	>32/608	0.5	4	≤4	≤4	>64	32	16	10
	TL033	>128	>32	16/8	>16	16	16	8	64	≤0.25	4	64	>32/608	0.5	64	≤4	>256	>64	128	8	0
	TL034	>128	>32	16/8	>16	32	16	8	64	≤0.25	>16	32	>32/608	0.5	32	≤4	>256	>64	>128	8	0
	TL035	>128	>32	8/4	>16	8	32	2	32	≤0.25	0.5	64	>32/608	≤0.25	4	≤4	>256	2	128	4	17
	TL036	>128	>32	32/16	>16	16	8	4	64	≤0.25	0.5	32	>32/608	≤0.25	4	≤4	≤4	>64	64	16	0
	TL037	>128	>32	16/8	>16	32	16	4	64	≤0.25	>16	>64	>32/608	≤0.25	64	≤4	>256	>64	>128	8	0
	TL038	>128	8	32/16	≤0.25	≤1	≤0.5	4	≤1	≤0.25	≤0.25	>64	>32/608	≤0.25	4	≤4	≤4	>64	64	2	11
	TL039	>128	8	64/32	≤0.25	≤1	≤0.5	8	≤1	≤0.25	≤0.25	1	>32/608	0.5	8	≤4	≤4	>64	32	2	0
	TL040	>128	>32	64/32	16	≤1	1	8	2	≤0.25	≤0.25	≤1	>32/608	≤0.25	4	≤4	≤4	>64	128	2	0
	TL041	>128	>32	32/16	>16	≤1	2	8	2	≤0.25	≤0.25	64	>32/608	0.5	4	≤4	8	>64	128	2	0
	TL042	>128	8	32/16	≤0.25	≤1	≤0.5	4	≤1	≤0.25	≤0.25	≤1	>32/608	1	4	≤4	>256	>64	32	2	0
	TL043	>128	8	16/8	≤0.25	≤1	≤0.5	8	≤1	≤0.25	0.5	≤1	≤0.5/9.5	≤0.25	4	≤4	≤4	>64	8	2	0
	TL044	>128	>32	64/32	4	≤1	≤0.5	4	≤1	≤0.25	>16	32	>32/608	≤0.25	4	≤4	>256	>64	>128	2	0
	TL045	>128	4	16/8	≤0.25	≤1	≤0.5	≤2	≤1	≤0.25	≤0.25	≤1	>32/608	0.5	4	≤4	>256	2	8	2	0
	TL046	>128	4	16/8	≤0.25	≤1	≤0.5	≤2	≤1	≤0.25	≤0.25	2	≤0.5/9.5	0.5	4	≤4	≤4	4	8	2	0
	TL047	>128	4	32/16	≤0.25	≤1	≤0.5	8	≤1	≤0.25	≤0.25	≤1	>32/608	≤0.25	4	≤4	>256	>64	64	2	13
	TL048	>128	>32	16/8	4	≤1	1	8	≤1	≤0.25	≤0.25	32	>32/608	0.5	>64	≤4	≤4	>64	32	2	0
	TL049	>128	>32	16/8	>16	≤1	1	4	4	≤0.25	≤0.25	64	>32/608	1	4	≤4	>256	>64	32	2	0
	TL050	>128	4	16/8	≤0.25	≤1	≤0.5	4	≤1	≤0.25	≤0.25	≤1	>32/608	0.5	64	≤4	>256	>64	>128	2	16
	TL051	>128	4	32/16	≤0.25	≤1	≤0.5	8	≤1	≤0.25	0.5	≤1	>32/608	≤0.25	8	8	>256	64	64	2	10
	TL052	>128	4	16/8	≤0.25	≤1	≤0.5	2	≤1	≤0.25	≤0.25	64	>32/608	≤0.25	8	4	8	>64	32	4	11
	TL053	>128	4	16/8	≤0.25	≤1	≤0.5	4	≤1	≤0.25	≤0.25	32	>32/608	0.5	4	≤4	≤4	>64	64	2	15
	TL054	>128	>32	16/8	16	≤1	1	8	≤1	≤0.25	≤0.25	64	>32/608	≤0.25	4	≤4	256	>64	32	2	15
	TL055	>128	8	16/8	≤0.25	≤1	≤0.5	4	≤1	≤0.25	0.5	64	>32/608	≤0.25	4	≤4	8	>64	32	2	0
	TL056	>128	>32	32/16	>16	2	4	8	2	≤0.25	0.5	≤1	>32/608	≤0.25	8	≤4	>256	>64	32	4	0
	TL057	>128	>32	16/8	>16	≤1	2	4	4	≤0.25	0.5	32	>32/608	≤0.25	64	≤4	>256	>64	32	4	0
	TL058	>128	4	16/8	≤0.25	≤1	≤0.5	4	≤1	≤0.25	≤0.25	≤1	>32/608	0.5	8	≤4	>256	>64	32	2	0
	TL059	>128	>32	16/8	16	8	1	8	8	≤0.25	1	64	>32/608	≤0.25	4	≤4	>256	>64	64	2	0
	TL060	>128	>32	64/32	>16	16	4	8	32	≤0.25	4	64	>32/608	≤0.25	8	8	>256	>64	128	2	0
	TL061	>128	8	16/8	≤0.25	≤1	≤0.5	≤2	≤1	≤0.25	≤0.25	32	>32/608	≤0.25	8	8	>256	32	32	2	0
	TL062	>128	4	16/8	≤0.25	≤1	≤0.5	4	≤1	≤0.25	≤0.25	≤1	≤0.5/9.5	≤0.25	4	8	≤4	2	8	2	10
	TL063	>128	4	16/8	≤0.25	≤1	≤0.5	4	≤1	≤0.25	≤0.25	≤1	>32/608	≤0.25	8	≤4	≤4	64	32	2	10
	TL064	>128	4	32/16	≤0.25	≤1	≤0.5	4	≤1	≤0.25	≤0.25	64	>32/608	≤0.25	4	8	8	2	32	4	11
	TL065	>128	4	16/8	≤0.25	≤1	≤0.5	4	≤1	≤0.25	≤0.25	2	>32/608	0.5	8	8	8	>64	64	2	12
	TL066	>128	8	16/8	≤0.25	≤1	≤0.5	≤2	≤1	≤0.25	≤0.25	≤1	>32/608	0.5	4	≤4	≤4	64	8	2	0
	TL067	>128	4	8/4	≤0.25	≤1	≤0.5	4	≤1	≤0.25	≤0.25	32	>32/608	≤0.25	8	≤4	>256	>64	16	2	0
	TL068	>128	4	8/4	≤0.25	≤1	≤0.5	4	≤1	≤0.25	≤0.25	64	>32/608	≤0.25	8	≤4	8	64	32	4	0
	TL069	>128	4	32/16	≤0.25	≤1	≤0.5	4	≤1	≤0.25	≤0.25	64	>32/608	≤0.25	8	8	16	>64	128	2	0
	TL070	>128	4	16/8	≤0.25	≤1	≤0.5	4	≤1	≤0.25	≤0.25	≤1	>32/608	≤0.25	8	≤4	≤4	4	32	4	0
	TL071	>128	8	32/16	≤0.25	≤1	≤0.5	8	≤1	≤0.25	0.5	32	>32/608	≤0.25	8	≤4	≤4	>64	32	2	0
	TL072	>128	8	16/8	≤0.25	≤1	≤0.5	8	≤1	≤0.25	≤0.25	16	>32/608	≤0.25	8	≤4	≤4	>64	128	2	0
	TL073	>128	4	32/16	≤0.25	≤1	≤0.5	4	≤1	≤0.25	0.5	>64	>32/608	≤0.25	4	≤4	>256	>64	64	2	0
	TL074	>128	4	8/4	≤0.25	≤1	≤0.5	4	≤1	≤0.25	≤0.25	≤1	>32/608	0.5	4	≤4	≤4	>64	64	2	16
	TL075	>128	4	8/4	≤0.25	≤1	≤0.5	≤2	≤1	≤0.25	≤0.25	≤1	>32/608	≤0.25	8	≤4	≤4	64	32	2	0
	TL076	>128	4	16/8	≤0.25	≤1	≤0.5	8	≤1	≤0.25	≤0.25	≤1	>32/608	≤0.25	16	≤4	≤4	>64	128	2	0
	TL077	>128	4	16/8	≤0.25	≤1	≤0.5	≤2	≤1	≤0.25	≤0.25	≤1	≤0.5/9.5	1	4	≤4	≤4	2	4	2	17
	TL078	4	2	4/2	≤0.25	≤1	≤0.5	4	≤1	≤0.25	≤0.25	≤1	≤0.5/9.5	≤0.25	16	≤4	≤4	2	8	2	18
	TL079	>128	4	16/8	≤0.25	≤1	≤0.5	≤2	≤1	≤0.25	≤0.25	≤1	>32/608	≤0.25	4	≤4	≤4	>64	8	2	0
	TL080	>128	4	32/16	≤0.25	≤1	≤0.5	8	≤1	≤0.25	1	≤1	>32/608	≤0.25	8	≤4	≤4	>64	32	2	0
	TL081	>128	4	8/4	≤0.25	≤1	≤0.5	≤2	≤1	≤0.25	≤0.25	≤1	≤0.5/9.5	0.5	4	≤4	≤4	2	4	2	0
	TL082	>128	4	16/8	≤0.25	≤1	≤0.5	≤2	≤1	≤0.25	≤0.25	≤1	>32/608	0.5	64	≤4	>256	64	16	2	0
	TL083	>128	4	16/8	≤0.25	≤1	≤0.5	≤2	≤1	≤0.25	≤0.25	≤1	>32/608	0.5	2	≤4	≤4	64	16	2	16
	TL084	>128	4	16/8	≤0.25	≤1	≤0.5	8	≤1	≤0.25	≤0.25	≤1	≤0.5/9.5	≤0.25	4	≤4	≤4	2	32	2	16
	TL085	>128	4	8/4	≤0.25	≤1	≤0.5	4	≤1	≤0.25	≤0.25	≤1	>32/608	≤0.25	4	≤4	≤4	>64	32	2	16
	TL086	>128	2	16/8	≤0.25	≤1	≤0.5	4	≤1	≤0.25	≤0.25	≤1	>32/608	≤0.25	4	≤4	128	>64	32	2	16
	TL087	>128	2	8/4	≤0.25	≤1	≤0.5	4	≤1	≤0.25	≤0.25	2	>32/608	≤0.25	4	≤4	8	4	8	2	18
	TL088	4	2	4/2	≤0.25	≤1	≤0.5	4	≤1	≤0.25	≤0.25	≤1	≤0.5/9.5	≤0.25	8	≤4	≤4	4	8	2	15
	TL089	>128	8	32/16	≤0.25	≤1	≤0.5	4	≤1	≤0.25	≤0.25	≤1	>32/608	≤0.25	4	≤4	>256	>64	32	2	0
	TL090	>128	2	16/8	≤0.25	≤1	≤0.5	8	≤1	≤0.25	≤0.25	≤1	>32/608	≤0.25	8	≤4	>256	>64	16	2	0
	TL091	>128	4	32/16	≤0.25	≤1	≤0.5	≤2	≤1	≤0.25	≤0.25	64	>32/608	1	4	≤4	8	>64	32	2	0
	TL092	>128	4	16/8	≤0.25	≤1	≤0.5	8	≤1	≤0.25	0.5	64	>32/608	0.5	8	8	≤4	>64	32	2	0
	TL093	>128	8	16/8	≤0.25	≤1	≤0.5	8	≤1	≤0.25	≤0.25	64	≤0.5/9.5	≤0.25	4	≤4	8	4	8	2	0
	TL094	>128	4	16/8	≤0.25	≤1	≤0.5	4	≤1	≤0.25	≤0.25	>64	>32/608	≤0.25	2	≤4	8	64	16	2	0
	TL095	>128	4	8/4	≤0.25	≤1	≤0.5	8	≤1	≤0.25	≤0.25	≤1	>32/608	≤0.25	4	≤4	≤4	4	64	2	0
	TL096	>128	8	32/16	≤0.25	≤1	≤0.5	4	≤1	≤0.25	>16	≤1	≤0.5/9.5	≤0.25	4	≤4	≤4	>64	4	2	12
	TL097	>128	4	16/8	≤0.25	≤1	≤0.5	4	≤1	≤0.25	≤0.25	≤1	≤0.5/9.5	0.5	4	≤4	≤4	2	4	4	13
	TL098	>128	16	16/8	≤0.25	≤1	≤0.5	8	≤1	≤0.25	4	≤1	≤0.5/9.5	0.5	4	≤4	≤4	>64	8	2	18
	TL099	>128	4	16/8	≤0.25	≤1	≤0.5	4	≤1	≤0.25	≤0.25	≤1	1/19	≤0.25	4	≤4	≤4	2	4	2	16
	TL100	>128	4	16/8	0.5	≤1	≤0.5	≤2	≤1	≤0.25	1	≤1	>32/608	≤0.25	>64	≤4	≤4	>64	16	2	0
	TL101	>128	4	16/8	≤0.25	≤1	≤0.5	8	≤1	≤0.25	8	≤1	>32/608	≤0.25	4	≤4	>256	64	64	2	10
	TL102	>128	4	16/8	≤0.25	≤1	≤0.5	4	≤1	≤0.25	8	>64	1/19	0.5	4	≤4	16	2	16	2	0
	TL103	4	2	≤2/1	≤0.25	≤1	≤0.5	≤2	≤1	≤0.25	≤0.25	≤1	≤0.5/9.5	0.5	4	≤4	≤4	2	4	2	15
	TL104	≤2	2	≤2/1	≤0.25	≤1	≤0.5	≤2	≤1	≤0.25	≤0.25	≤1	≤0.5/9.5	≤0.25	4	≤4	≤4	2	4	2	16
	TL105	>128	2	16/8	≤0.25	≤1	≤0.5	≤2	≤1	≤0.25	0.5	≤1	≤0.5/9.5	0.5	8	≤4	≤4	2	8	4	16
	TL106	>128	4	16/8	≤0.25	≤1	≤0.5	≤2	≤1	≤0.25	8	16	>32/608	≤0.25	32	≤4	≤4	>64	32	2	10
	TL107	>128	4	16/8	≤0.25	≤1	≤0.5	≤2	≤1	≤0.25	0.5	≤1	≤0.5/9.5	0.5	4	≤4	≤4	2	8	2	16
	AR001	> 32	> 8	> 32/16	>32	128	>32	> 16	> 64	8	>8	4	>8/152	4	64	16	64	16	16	1	16
	AR006	> 32	> 8	> 32/16	>32	>128	>32	> 16	> 64	>8	>8	>16	>8/152	16	128	16	128	>32	128	2	0
	AR011	> 32	> 8	2/1	>32	128	>32	8	> 64	0.25	>8	>16	>8/152	≤0.5	8	8	32	>32	8	1	8
	AR013	> 32	> 8	2/1	>32	≤1.0	16	≤ 2.0	≤ 2	≤0.12	≤0.25	>16	>8/152	≤0.5	8	2	8	>32	128	0.5	16
	AR014	> 32	> 8	32/16	>32	32	>32	≤ 2.0	64	≤0.12	>8	>16	≤0.25/4.75	≤0.5	4	4	64	>32	4	1	16
	AR015	> 32	> 8	> 32/16	>32	64	>32	> 16	> 64	0.5	>8	>16	>8/152	≤0.5	128	16	32	>32	32	0.5	0
	AR017	≤ 1.0	2	≤ 1/0.5	≤1.0	≤1.0	≤0.5	≤ 2.0	≤ 2	≤0.12	≤0.25	1	0.5/9.5	≤0.5	4	4	≤4	≤2	4	0.5	16
	AR019	> 32	4	64/32	≤1.0	≤1.0	≤0.5	16	≤ 2	≤0.12	>8	≤0.25	2/38	≤0.5	16	≤ 1	≤4	≤2	16	1	17
	AR020	> 32	> 8	16/8	≤1.0	2	≤0.5	16	≤ 2	≤0.12	>8	2	≤0.25/4.75	1	4	8	≤4	≤2	8	0.5	15
	AR048	˃ 32	˃ 32	˃ 32/16	˃ 32	64	˃ 32	˃ 16	˃ 64	˃ 16	˃ 8	˃ 16	˃ 8/152	16	8	˃ 64	>256	>64	>128	0.5	0
	AR055	˃ 32	˃ 8	˃ 32/16	˃ 32	˃ 128	˃ 32	˃ 16	32	˃ 8	˃ 8	˃ 16	˃ 8/152	8	>128	˃ 64	>256	˃ 32	8	1	12
	AR058	˃ 32	˃ 8	8/4	˃ 32	64	˃ 32	˃ 16	16	0.5	˃ 8	≤1	≤0.25/4.75	≤ 0.5	8	≤ 1	≤4	2	8	0.5	17
	AR061	˃ 32	˃ 8	˃ 32/16	˃ 32	128	˃ 32	16	˃ 64	8	≤ 0.25	˃ 16	˃ 8/152	4	4	16	256	˃ 32	8	0.5	0
	AR067	˃ 32	˃ 8	˃ 32/16	≤ 1	4	≤ 0.5	˃ 16	8	≤ 0.12	˃ 8	0.5	≤ 0.5/9.5	≤ 0.5	8	8	8	≤ 2	16	1	15
	AR069	˃ 32	˃ 8	˃ 32/16	˃ 32	˃ 128	16	˃ 16	4	4	≤ 0.25	1	˃ 8/152	8	8	8	128	˃ 32	8	0.5	0
	AR077	4	2	4/2	≤ 1	≤ 1	≤ 0.5	4	≤ 2	≤ 0.12	≤ 0.25	1	≤ 0.5/9.5	≤ 0.5	4	2	≤4	≤ 2	8	0.5	15
	AR081	˃ 32	˃ 8	˃ 32/16	32	32	≤ 0.5	˃ 16	16	≤ 0.12	˃ 8	0.5	≤ 0.5/9.5	≤ 0.5	4	2	≤4	4	8	1	15
	AR084	˃ 32	4	8/4	≤ 1	16	≤ 0.5	16	≤ 2	≤ 0.12	˃ 8	≤ 0.25	˃ 8/152	≤ 0.5	4	≤ 1	≤4	4	16	0.5	15
	AR085	˃ 32	˃ 8	˃ 32/16	˃ 32	128	2	˃ 16	64	4	˃ 8	0.5	˃ 8/152	≤ 0.5	8	8	≤4	˃ 32	>128	0.5	0
	AR086	˃ 32	˃ 8	˃ 32/16	˃ 32	4	˃ 32	˃ 16	32	1	˃ 8	˃ 16	˃ 8/152	≤ 0.5	128	2	8	˃ 32	16	0.5	7
	AR089	˃ 32	˃ 8	32/16	˃ 32	64	≤ 0.5	˃ 16	16	≤ 0.12	≤ 0.25	0.5	≤ 0.5/9.5	≤ 0.5	4	≤ 1	>256	˃ 32	8	0.5	9
	AR104	˃ 32	˃ 8	˃ 32/16	˃ 32	˃ 128	16	˃ 16	˃ 64	4	˃ 8	1	˃ 8/152	4	128	4	>256	˃ 32	4	0.5	0
	AR114	> 64	> 32	>128/64	> 64	64	16	> 32	> 64	8	> 8	8	> 8/152	4	8	4	16	2	64	1	0
	AR118	> 32	> 32	˃ 32/16	> 64	> 256	> 32	> 32	32	> 16	> 8	> 16	> 8/152	8	8	> 64	>256	≤ 2	>128	0.5	9
	AR119	> 32	> 32	˃ 32/16	> 64	> 256	> 32	> 32	> 64	> 16	> 8	> 16	> 8/152	8	8	> 64	>256	4	>128	0.5	10
	AR128	> 32	> 32	˃ 32/16	> 64	> 64	> 32	> 32	> 64	> 16	> 8	> 16	> 8/152	32	128	> 64	>256	> 32	>128	0.5	8
	AR137	> 32	> 16	˃ 32/16	> 32	> 128	> 32	> 16	> 64	> 8	> 8	> 16	> 8/152	16	64	64	256	> 32	4	1	12
	AR149	> 32	> 8	˃ 32/16	> 32	> 128	> 32	> 16	≤ 2	8	> 8	0.5	≤ 0.25/4.75	8	8	2	≤4	≤ 2	4	0.5	15
	AR150	> 32	> 8	˃ 32/16	> 32	> 128	> 32	> 16	32	> 8	> 8	1	> 8/152	16	64	≤ 1.0	8	> 32	16	0.5	16
	AR151	> 32	> 8	˃ 32/16	> 32	> 128	> 32	> 16	> 64	> 8	> 8	≤ 0.25	> 8/152	16	>128	2	16	> 32	8	0.5	17
	AR162	>32	>8	˃ 32/16	>32	>128	>32	>16	>64	>8	>8	1	≤ 0.5/9.5	8	>128	2	≤4	>32	16	0.5	0
	AR346	>32	>8	˃ 32/16	>32	>128	>32	>16	>64	≤0.12	>8	>16	> 8/152	≤0.5	32	>64	>256	>32	>128	4	0
	AR348	>32	>8	˃ 32/16	>32	>128	>32	>16	>64	>16	>8	0.5	> 8/152	>16	4	2	≤4	>32	>128	≤0.25	0
	AR349	>32	>8	˃ 32/16	>32	32	>32	16	64	≤0.12	>8	32	> 8/152	≤0.5	32	2	≤4	>32	>128	4	0
	AR350	>32	>8	32/16	16	16	≤0.5	>16	8	≤0.12	>8	0.5	≤ 0.5/9.5	≤0.5	8	2	>256	4	8	4	0
	AR427	>32	4	16/8	≤0.25	≤1	≤0.5	8	≤1	≤0.25	≤0.25	1	>4/76	≤0.25	4	≤2	≤4	>32	>128	2	0
	AR428	≤1	2	4/2	≤0.25	≤1	≤0.5	8	≤1	≤0.25	≤0.25	0.5	0.25/4.75	≤0.25	1	≤2	≤4	≤4	8	2	16
	AR429	128	>32	16/8	16	32	≤0.5	>32	4	≤0.25	≤0.25	1	≤0.25/4.75	≤0.25	4	≤2	≤4	>64	>128	2	0
	AR430	>32	>32	32/16	32	>64	≤0.5	>32	16	≤0.25	0.25	1	≤0.25/4.75	0.5	2	≤2	≤4	2	8	2	18
	AR493	>128	>32	32/16	16	128	1	16	>64	≤0.25	>16	0.5	>16/304	≤0.25	>128	≤2	>256	>64	>128	16	0
	AR494	>32	16	16/8	≤1	≤1	≤0.5	16	≤2	≤0.25	16	≤0.25	>16/304	0.5	4	8	≤4	>32	>128	8	0
	AR495	>32	>32	32/16	>32	64	>32	8	>64	≤0.25	>16	0.5	>16/304	≤0.25	128	≤2	64	>64	8	8	8
	ARLG1175	>16	16	≤8/4	≤8	≤1	≤2	≤8	≤1	≤0.25	>2	≤1	>4/76	<=1	128	≤4	≤4	>8	4	0.5	8
	ARLG1177	>16	>16	≤8/4	>32	8	≤ 2	≤8	4	≤0.25	≤0.25	S	>4/76	<=1	8	≤4	≤4	>8	8	2	16
	ARLG1178	>16	>16	>16/8	>32	>16	> 16	>16	16	>4	>2	>8	>4/76	4	64	> 32	>256	>8	8	0.5	16
	ARLG1190	>16	>16	32/16	>16	>16	> 16	≤8	> 16	≤0.25	>2	2	>4/76	<=1	16	≤4	≤4	>8	>128	0.5	15
	ATCC196	>128	16	64/32	2	>64	4	4	>64	≤0.25	≤0.25	>64	>16/304	≤0.25	4	8	>256	>64	>128	1	0
	ATCC2452	>128	>32	>128/64	>16	>64	32	>128	8	>16	≤0.25	>64	≤0.25/4.75	8	8	>128	>256	2	8	1	16
	ATCC2523	>128	>32	64/32	>16	64	4	8	8	2	≤0.25	64	>16/304	4	64	≤2	8	4	8	2	16
	ATCC25922	8	2	4/2	≤0.25	≤1	≤0.5	4	≤1	≤0.25	≤0.25	≤1	≤0.25/4.75	≤0.25	4	4	≤4	≤1	4	0.5	15
	ATCC35218	>128	8	16/8	≤0.25	≤1	≤0.5	≤2	≤1	≤0.25	≤0.25	≤1	0.5/9.5	≤0.25	≤2	≤2	≤4	2	128	1	10
Disc diffusion	TZ001	0	14	0	26	24	26	23	25	30	28	25	0	≤0.25	256	≤2	≤4	64	>128	2	0
	TZ002	0	17	13	25	23	26	20	25	28	25	25	0	0.5	256	≤2	≤4	2	8	2	19
	TZ003	0	18	12	27	26	28	22	29	30	27	25	0	0.5	64	4	≤4	>64	128	2	15
	TZ004	0	16	14	28	26	28	22	28	31	26	25	0	≤0.25	256	≤2	≤4	>64	8	2	0
	TZ005	0	19	12	25	24	26	21	28	28	28	26	0	≤0.25	1	≤2	≤4	>64	8	2	16
	TZ006	0	21	4/2	26	25	29	20	28	29	28	27	0	≤0.25	64	≤2	≤4	2	8	2	15
	TZ007	0	21	10	24	24	27	22	26	28	24	16	0	≤0.25	256	≤2	≤4	4	8	2	0
	TZ008	0	16	10	25	26	26	20	28	28	0	17	0	≤0.25	32	≤2	≤4	4	8	2	0
	TZ009	0	22	13	29	25	30	20	27	28	0	10	0	≤0.25	64	≤2	8	>64	8	2	16
	TZ010	0	13	11	25	25	26	21	28	28	25	20	0	≤0.25	32	≤2	8	≤1	8	2	0
	TZ011	0	16	11	25	25	27	21	26	27	27	26	0	≤0.25	16	4	≤4	>64	8	2	0
	TZ012	0	17	10	26	26	30	25	30	31	27	22	0	0.5	8	≤4	≤4	>64	8	2	7
	TZ013	0	0	14	30	26	30	0	31	31	33	22	0	0.5	8	≤4	≤4	≤1	8	2	17
	TZ014	25	27	26	35	36	36	28	34	36	34	24	0	0.5	16	≤4	≤4	32	4	2	15
	TZ015	0	14	0	27	24	26	24	28	30	31	22	0	1	32	≤4	≤4	64	>128	2	0
	TZ016	22	24	24	32	28	33	23	32	31	36	24	27	0.5	1	≤4	≤4	2	4	1	15
	TZ017	12	15	21	30	27	30	0	31	30	30	21	24	1	16	≤4	≤4	2	4	2	17
	TZ018	0	0	11	30	27	32	0	32	30	29	22	10	0.5	2	≤4	≤4	>64	8	2	0
	TZ019	0	0	20	11	17	15	26	17	28	29	0	9	0.5	32	≤4	≤4	2	8	2	17
	TZ020	0	20	15	28	27	31	23	28	31	30	22	10	0.5	128	≤4	≤4	>64	8	1	0
	TZ021	19	23	21	32	25	31	22	29	31	33	22	26	0.5	8	≤4	≤4	≤1	8	2	15
	TZ022	0	21	17	31	27	32	25	31	30	0	21	0	0.5	8	≤4	≤4	64	8	1	0
	TZ023	20	23	23	31	27	33	25	31	32	31	23	28	1	2	≤4	≤4	2	4	1	15
	TZ024	19	23	22	31	30	34	25	33	33	35	24	30	0.5	2	≤4	≤4	>64	8	1	18
	TZ025	20	24	22	30	29	31	26	31	31	35	23	21	0.5	2	≤4	≤4	>64	8	2	16
	TZ026	20	23	21	29	28	32	20	30	30	30	21	27	0.5	8	≤4	≤4	2	8	2	16
	TZ027	0	23	16	28	26	31	23	31	31	21	20	0	0.5	32	≤4	≤4	>64	8	2	8
	TZ028	0	17	11	29	25	29	23	28	31	30	22	0	1	64	≤4	≤4	>64	8	2	0
	TZ029	19	23	22	31	27	33	24	32	32	35	23	26	0.5	16	≤4	≤4	2	8	2	15
	TZ030	22	23	23	30	29	31	22	30	33	33	22	26	0.5	2	≤4	8	2	8	2	16
	TZ031	0	0	22	15	20	24	25	17	31	31	23	0	0.5	256	≤4	≤4	>64	128	2	0
	TZ032	13	19	12	30	28	31	27	32	31	27	23	10	0.5	128	≤4	≤4	>64	>128	2	0
	TZ033	0	23	17	30	28	34	26	28	31	22	21	0	0.5	32	≤4	≤4	64	8	2	0
	TZ034	0	0	17	10	17	16	24	17	28	27	22	0	0.5	4	≤4	≤4	>64	8	2	0
	TZ035	23	24	23	33	27	33	29	31	31	35	22	0	0.5	1	≤4	≤4	≤1	4	2	10
	TZ036	22	23	22	31	28	32	25	31	33	35	22	0	0.5	2	≤4	≤4	64	8	2	16
	TZ037	0	0	16	12	16	18	23	16	28	27	22	0	1	8	≤4	≤4	>64	8	2	0
	TZ038	0	15	11	27	25	30	25	29	30	22	21	0	1	64	≤4	≤4	>64	8	2	0
	TZ039	0	20	15	29	27	32	25	30	31	28	22	0	1	8	≤4	≤4	64	128	2	0
	TZ040	0	23	20	32	27	33	27	32	31	36	21	0	0.5	2	16	≤4	64	128	2	0
	TZ041	22	23	22	31	28	33	25	32	31	33	23	0	1	2	≤4	≤4	>64	4	1	11
	TZ042	12	18	10	30	27	30	25	30	31	34	23	0	0.5	256	≤4	≤4	>64	>128	2	0
	TZ043	13	16	11	30	30	30	24	30	33	25	23	0	0.5	256	≤4	≤4	>64	>128	2	0
	TZ044	0	15	10	28	27	31	22	31	31	34	22	0	0.5	256	≤4	≤4	2	8	2	15
	TZ045	0	23	17	27	25	26	21	29	30	22	15	0	0.5	16	≤4	≤4	>64	8	2	8
	TZ046	0	23	18	31	27	33	24	32	32	29	22	0	0.5	4	16	≤4	>64	8	2	0
	TZ047	0	15	10	27	26	26	24	30	31	31	23	10	0.5	128	≤4	≤4	>64	>128	2	0
	TZ048	0	15	10	29	26	27	27	29	33	24	25	8	0.5	256	≤4	≤4	>64	>128	2	0
	TZ049	20	24	24	30	27	34	27	31	34	36	22	0	0.5	16	≤4	≤4	64	8	2	15
	TZ050	0	0	14	11	21	25	23	17	27	0	9	0	0.5	64	≤4	≤4	64	8	2	0
	TZ051	20	23	21	31	26	31	23	30	32	34	24	22	0.5	2	≤4	≤4	≤1	16	2	15
	TZ052	18	23	20	30	28	32	25	29	31	33	20	26	0.5	8	≤4	≤4	≤1	4	2	16
	TZ053	0	23	15	30	26	31	24	30	30	27	22	25	0.5	2	≤4	≤4	>64	4	2	8
	TZ054	0	15	9	31	28	32	24	30	31	0	22	9	0.5	2	8	≤4	>64	>128	2	10
	TZ055	0	19	11	34	30	32	22	34	32	35	21	0	0.5	256	≤4	≤4	64	8	2	16
	TZ056	0	20	17	31	27	32	21	33	32	0	22	10	0.5	128	≤4	≤4	>64	8	2	0
	TZ057	0	23	15	30	28	34	25	33	32	29	24	0	1	8	≤4	≤4	>64	8	2	16
	TZ058	21	23	22	32	29	33	24	32	32	34	21	25	0.5	4	≤4	8	>64	8	2	16
	TZ059	0	15	9	29	27	29	26	29	31	34	22	0	0.5	256	≤4	≤4	64	8	2	0
	TZ060	0	20	15	30	28	32	24	32	31	30	21	0	0.5	32	≤4	≤4	>64	>128	2	0
	TZ061	8	16	0	29	28	26	22	21	31	31	26	0	1	64	8	≤4	>64	8	2	0
	TZ062	0	23	15	26	24	29	25	28	28	9	22	0	1	64	≤4	≤4	>64	>128	2	0
	TZ063	21	23	22	31	27	31	27	30	33	34	28	28	0.5	4	≤4	≤4	2	8	2	15
	TZ064	0	16	11	28	25	27	21	27	29	0	25	0	0.5	256	16	64	>64	32	2	8
	TZ065	0	17	11	30	25	29	28	29	30	30	26	0	0.5	256	8	≤4	>64	>128	2	0
	TZ066	0	21	12	29	26	31	24	30	29	32	26	0	0.5	128	≤4	≤4	64	8	2	16
	TZ067	21	23	21	31	29	33	25	32	30	37	25	22	0.5	8	≤4	≤4	>64	8	2	16
	TZ068	21	23	21	31	28	34	24	30	30	36	26	10	0.5	1	≤4	≤4	>64	4	2	16
	TZ069	18	24	20	31	26	30	23	30	31	33	27	25	0.5	8	≤4	≤4	≤1	8	2	16
	TZ070	20	23	20	31	28	31	24	31	29	32	27	0	0.5	8	≤4	≤4	>64	8	2	15
	TZ071	19	24	20	31	29	30	25	31	31	35	26	29	0.5	4	≤4	≤4	≤1	8	2	16
	TZ072	0	17	15	29	29	32	27	31	29	36	29	0	0.5	32	≤4	≤4	>64	4	2	0
	TZ073	20	24	20	31	28	29	24	29	29	33	27	0	0.5	8	≤4	≤4	>64	8	2	16
	TZ074	0	19	16	27	27	31	0	32	32	30	22	16	1	8	≤4	32	2	4	2	15
	TZ075	0	22	15	27	21	29	23	29	29	30	24	0	0.5	8	≤4	≤4	>64	4	2	8
	TZ076	16	0	19	29	28	31	8	31	32	23	28	0	1	8	≤4	8	64	8	2	15
	TZ077	0	0	9	5	16	18	22	14	29	24	25	0	0.5	16	≤4	≤4	>64	8	2	0
	TZ078	20	24	21	30	28	30	25	30	22	31	25	10	0.5	4	≤4	≤4	2	8	2	16
	TZ079	19	23	19	30	26	31	21	30	31	31	26	24	0.5	8	≤4	≤4	2	8	2	16
	TZ080	19	24	20	33	27	32	24	30	30	33	25	28	0.5	8	≤4	≤4	2	8	2	16
	TZ081	0	8	12	29	21	30	0	29	28	30	24	0	0.5	2	≤4	≤4	64	8	2	0
